# Supplementary material for: Datasets for liquefaction case studies of gravelly soils during the 2008 Wenchuan earthquake
Source: Data Brief. 2020 Sep 14;32:106308. doi: 10.1016/j.dib.2020.106308 (PMC7522089; doi:10.1016/j.dib.2020.106308)
Supplement: Supplementary file 1 [file mmc1.xml]

<?xml version="1.0" encoding="utf-8" standalone="no"?>
<data>
  <datasets>
    <author>qzking@zju.edu.cn</author>
    <type>1</type>
    <dataset>
      <name>Raw data DIB-S-20- 01747</name>
      <caption />
      <description>This compiled database give basic information including the site name, location coordinates, site inclination angle, liquefaction information, ground water table, soil classification, permeability, gravel content, the depth of critical layer, peak ground acceleration, total and effective overburden stresses, shear-mass participation parameter, cyclic stress ratio and overburden stress-corrected shear wave velocity.</description>
      <filetype>
        <name />
      </filetype>
      <filesize />
      <source>0</source>
      <sourcename>Original Data</sourcename>
      <access>
        <type>1</type>
        <name>Data available in data repository</name>
        <reponame>Homepage of Dr.Yanguo Zhou</reponame>
        <PersistentId />
        <deeplinkurl>https://person.zju.edu.cn/person/wescms/sys/filebrowser/file.php?cmd=download&amp;id=835988</deeplinkurl>
      </access>
    </dataset>
  </datasets>
</data>
